# Supplementary material for: Knowledge, Attitudes, and Practices regarding Soil-Transmitted Helminthiasis among Village Health Volunteers in Nakhon Si Thammarat Province, Thailand: A Cross-Sectional Study
Source: Trop Med Infect Dis. 2022 Feb 19;7(2):33. doi: 10.3390/tropicalmed7020033 (PMC8877968; doi:10.3390/tropicalmed7020033)
Supplement: Supplementary file 1 [file tropicalmed-07-00033-s001.zip]

Archive with 1 entries (1 files):
- tropicalmed-1594550-supplementary.pdf
